# Supplementary material for: ﻿First report of subfamily Scydmaeninae (Coleoptera, Staphylinidae) from Shanghai, with description of two new species
Source: Zookeys. 2025 Mar 11;1231:133–43. doi: 10.3897/zookeys.1231.142538 (PMC11920817; doi:10.3897/zookeys.1231.142538)
Supplement: XML Treatment for Euconnus (s. str.) dulcis [file zookeys.1231.142538-treatment1.xml]

<!DOCTYPE tp:taxon-treatment
  PUBLIC "-//TaxonX//DTD Taxonomic Treatment Publishing DTD v0 20100105//EN" "tax-treatment-NSO.dtd">
<tp:taxon-treatment xmlns:tp="http://www.plazi.org/taxpub"><tp:treatment-meta><kwd-group><label>Taxon classification</label><kwd>
                <named-content content-type="kingdom">Animalia</named-content>
              </kwd><kwd>
                <named-content content-type="order">Coleoptera</named-content>
              </kwd><kwd>
                <named-content content-type="family">Staphylinidae</named-content>
              </kwd></kwd-group><mixed-citation publication-type="journal"><person-group><name><surname>Yin</surname><given-names>Zi-Wei</given-names></name><name><surname>Feng</surname><given-names>Ting</given-names></name><name><surname>Zhou</surname><given-names>De-Yao</given-names></name></person-group><article-title>﻿First report of subfamily <tp:taxon-name><tp:taxon-name-part taxon-name-part-type="subfamily">Scydmaeninae</tp:taxon-name-part></tp:taxon-name> (<tp:taxon-name><tp:taxon-name-part taxon-name-part-type="order">Coleoptera</tp:taxon-name-part></tp:taxon-name>, <tp:taxon-name><tp:taxon-name-part taxon-name-part-type="family">Staphylinidae</tp:taxon-name-part></tp:taxon-name>) from Shanghai, with description of two new species</article-title><source>Zookeys</source><day>11</day><month>03</month><year>2025</year><volume>1231</volume><fpage>133</fpage><lpage>143</lpage><pub-id pub-id-type="doi">10.3897/zookeys.1231.142538</pub-id></mixed-citation></tp:treatment-meta><tp:nomenclature><label>﻿</label><tp:taxon-name>
              <object-id xmlns:xlink="http://www.w3.org/1999/xlink" content-type="arpha" xlink:type="simple">E881AB71-06EF-53F5-89CB-6436ABF171BD</object-id>
              <tp:taxon-name-part taxon-name-part-type="genus" reg="Euconnus">Euconnus</tp:taxon-name-part>
              <tp:taxon-name-part taxon-name-part-type="infraspecific-rank">(s. str.)</tp:taxon-name-part>
              <tp:taxon-name-part taxon-name-part-type="species" reg="dulcis">dulcis</tp:taxon-name-part>
            </tp:taxon-name><tp:taxon-authority> Sharp, 1886</tp:taxon-authority><xref ref-type="fig" rid="F1">Figs 1</xref><xref ref-type="fig" rid="F4">, 4</xref><tp:nomenclature-citation-list><tp:nomenclature-citation><tp:taxon-name>
                  <tp:taxon-name-part taxon-name-part-type="genus" reg="Euconnus">Euconnus</tp:taxon-name-part>
                  <tp:taxon-name-part taxon-name-part-type="species" reg="dulcis">dulcis</tp:taxon-name-part>
                </tp:taxon-name><comment>Sharp, 1886: 47; <xref ref-type="bibr" rid="B5">Hoshina 2019</xref>: 201. Type locality: Nagasaki.</comment></tp:nomenclature-citation><tp:nomenclature-citation><tp:taxon-name>
                  <tp:taxon-name-part taxon-name-part-type="genus" reg="Euconnus">Euconnus</tp:taxon-name-part>
                </tp:taxon-name><comment>(<italic>s. str.</italic>) <tp:taxon-name><tp:taxon-name-part taxon-name-part-type="genus" reg="Euconnus"/><tp:taxon-name-part taxon-name-part-type="species" reg="dulcis">dulcis</tp:taxon-name-part></tp:taxon-name> Sharp; <xref ref-type="bibr" rid="B8">Jałoszyński 2022</xref>: 3; <xref ref-type="bibr" rid="B1">Byeon et al. 2023</xref>: 321.</comment></tp:nomenclature-citation><tp:nomenclature-citation><tp:taxon-name>
                  <tp:taxon-name-part taxon-name-part-type="genus" reg="Euconnus">Euconnus</tp:taxon-name-part>
                  <tp:taxon-name-part taxon-name-part-type="species" reg="chinensis">chinensis</tp:taxon-name-part>
                </tp:taxon-name><comment>Li, J.-K. &amp; Wang, Z.-Y., 1993: 163 (nec. <tp:taxon-name><tp:taxon-name-part taxon-name-part-type="genus" reg="Euconnus">E.</tp:taxon-name-part><tp:taxon-name-part taxon-name-part-type="species" reg="chinensis">chinensis</tp:taxon-name-part></tp:taxon-name> Franz, 1985: 114). Type locality: Ningguo. Syn. nov.</comment></tp:nomenclature-citation><tp:nomenclature-citation><tp:taxon-name>
                  <tp:taxon-name-part taxon-name-part-type="genus" reg="Euconnus">Euconnus</tp:taxon-name-part>
                  <tp:taxon-name-part taxon-name-part-type="species" reg="cerastiventris">cerastiventris</tp:taxon-name-part>
                </tp:taxon-name><comment>Vit, 2006: 75 (replacement name for <tp:taxon-name><tp:taxon-name-part taxon-name-part-type="genus" reg="Euconnus">E.</tp:taxon-name-part><tp:taxon-name-part taxon-name-part-type="species" reg="chinensis">chinensis</tp:taxon-name-part></tp:taxon-name> Li, J.-K. &amp; Wang, Z.-Y.). Syn. nov.</comment></tp:nomenclature-citation></tp:nomenclature-citation-list></tp:nomenclature><tp:treatment-sec sec-type="material" id="SECID0EAKAC"><title>Material examined</title><p><bold>(5 exx.).</bold> • 1 ♂: ‘China: Shanghai City, Minhang Dist., <named-content xmlns:xlink="http://www.w3.org/1999/xlink" content-type="dwc:verbatimCoordinates" xlink:type="simple"><named-content content-type="geo-json" specific-use="{&#34;type&#34;:&#34;Point&#34;,&#34;coordinates&#34;:[121.466667,31.016667]}" id="NCID0ELKAC" xlink:type="simple">31°01'N, 121°28'E</named-content></named-content>, alt. 4 m, 6.iv.2014, Xiao-Bin Song leg.’; • 2 ♀♀: ‘China: Shanghai City, Songjiang Dist., East Sheshan, 9.iv.2021, Xiao-Bin Song leg.’; • 3 ♀♀: ‘China: Shanghai City, Jiading Dist., Liudao, <named-content xmlns:xlink="http://www.w3.org/1999/xlink" content-type="dwc:verbatimCoordinates" xlink:type="simple"><named-content content-type="geo-json" specific-use="{&#34;type&#34;:&#34;Point&#34;,&#34;coordinates&#34;:[121.234167,31.493889]}" id="NCID0ETKAC" xlink:type="simple">31°29'38"N, 121°14'3"E</named-content></named-content>, alt. 3 m, 3.x.2023, Yin &amp; Zhou leg.’. (all in <abbrev xmlns:xlink="http://www.w3.org/1999/xlink" xlink:title="Insect Collection of Shanghai Normal University" id="ABBRID0EYKAC" xlink:type="simple">SNUC</abbrev>).</p></tp:treatment-sec><tp:treatment-sec sec-type="diagnosis" id="SECID0E3KAC"><title>Diagnosis.</title><p><bold>Male.</bold> Body length 1.4–1.7 mm. Dorsum of body finely punctate. Thick bristles present on tempora and sides of pronotum, especially dense on tempora. Anterior margin of clypeus (Fig. <xref ref-type="fig" rid="F1">1B</xref>) angularly prominent at middle. Antenna elongate, club loosely formed by apical four moderately enlarged antennomeres, occupying about half of antennal length. Pronotum bell-shaped, with two asetose basolateral pits connected by shallow transverse impression. Each elytron with two closely-placed basal pits. Abdomen greatly modified (Fig. <xref ref-type="fig" rid="F1">1C</xref>), sternite 4 (VI) and 5 (VII) each with two posterolateral nodules directed posteromedially, area between nodules on sternite 4 filled with peg-like granules distributed roughly in two transverse rows. Aedeagus (Fig. <xref ref-type="fig" rid="F1">1D, E</xref>) with apical projection much longer than parameres; endophallus armature composed of group of symmetric sclerites; parameres each greatly broadened, bearing two long setae near apex and three similar setae along lateral margin. <bold>Female</bold> (Fig. <xref ref-type="fig" rid="F1">1A</xref>). External morphology similar to male. Abdomen unmodified. Spermatheca (Fig. <xref ref-type="fig" rid="F1">1F</xref>) spherical; spermathecal duct broadened at base.</p><fig id="F1" position="float" orientation="portrait"><object-id xmlns:xlink="http://www.w3.org/1999/xlink" content-type="doi" xlink:type="simple">10.3897/zookeys.1231.142538.figure1</object-id><object-id xmlns:xlink="http://www.w3.org/1999/xlink" content-type="arpha" xlink:type="simple">12D4F39A-60BA-5EE8-912E-4624656B1235</object-id><label>Figure 1.</label><caption><p><italic><tp:taxon-name><tp:taxon-name-part taxon-name-part-type="genus" reg="Euconnus">Euconnus</tp:taxon-name-part></tp:taxon-name></italic> (<italic>s. str.</italic>) <italic><tp:taxon-name><tp:taxon-name-part taxon-name-part-type="genus" reg="Euconnus"/><tp:taxon-name-part taxon-name-part-type="species" reg="dulcis">dulcis</tp:taxon-name-part></tp:taxon-name></italic> (<bold>B–E</bold> male <bold>A, F</bold> female) <bold>A</bold> dorsal habitus <bold>B</bold> head, in anterior view, showing clypeal angulation <bold>C</bold> sternites, showing modification on 4 (VI) and 5 (VII) <bold>D, E</bold> aedeagus, lateral (<bold>D</bold>) and ventral (<bold>E</bold>) <bold>F</bold> spermatheca, lateral. Scale bars: 0.5 mm (<bold>A</bold>); 0.2 mm (<bold>B, C</bold>); 0.1 mm (<bold>D, E</bold>); 0.05 mm (<bold>F</bold>).</p></caption><graphic xmlns:xlink="http://www.w3.org/1999/xlink" xlink:href="zookeys-1231-133_article-142538__-g001.jpg" position="float" orientation="portrait" xlink:type="simple" id="oo_1277855.jpg"><uri content-type="original_file" xlink:type="simple">https://binary.pensoft.net/fig/1277855</uri></graphic></fig></tp:treatment-sec><tp:treatment-sec sec-type="description" id="SECID0EUNAC"><title>Description.</title><p>See <xref ref-type="bibr" rid="B16">Vit (2006)</xref> and <xref ref-type="bibr" rid="B8">Jałoszyński (2022)</xref>. Measurement for Shanghai population: male body length 1.48 mm; length/width of head 0.35 mm/0.34 mm, pronotum 0.38 mm/0.37 mm, elytra 0.78 mm/0.63 mm, length of antenna 0.81 mm, club 0.42 mm, length of aedeagus 0.27 mm; female body length 1.49–1.53 mm; length/width of head 0.37–0.39 mm/0.34–0.38 mm, pronotum 0.41–0.43 mm/0.39–0.41 mm, elytra 0.86–0.88 mm/0.67–0.71 mm, length of antenna 0.77–0.80 mm, club 0.36–0.38 mm, maximum diameter of spermatheca 0.27 mm.</p></tp:treatment-sec><tp:treatment-sec sec-type="distribution" id="SECID0ECOAC"><title>Distribution.</title><p>East China: Anhui, Shanghai (Minhang, Songjiang, Jiading) (Fig. <xref ref-type="fig" rid="F4">4A</xref>); Japan: Honshu, Kyushu; South Korea: Jeju. New record for Shanghai.</p></tp:treatment-sec><tp:treatment-sec sec-type="biology" id="SECID0EMOAC"><title>Biology.</title><p>Adult specimens were obtained by sifting grass roots, and mixed bush and bamboo leaf litter (Fig. <xref ref-type="fig" rid="F4">4B–D</xref>).</p></tp:treatment-sec><tp:treatment-sec sec-type="remarks" id="SECID0EWOAC"><title>Remarks.</title><p>This species exhibits a wide distribution across East Asia and is readily distinguishable by an angulate clypeus in both sexes, a sexually dimorphic abdomen in the male, and a distinctive morphology of the aedeagus. The descriptions and illustrations presented by <xref ref-type="bibr" rid="B16">Vit (2006)</xref> and <xref ref-type="bibr" rid="B8">Jałoszyński (2022)</xref> offer compelling evidence supporting the proposed synonymy. The spermatheca (Fig. <xref ref-type="fig" rid="F1">1F</xref>) of this species is illustrated for the first time.</p></tp:treatment-sec><tp:treatment-sec><!--Section generated to contain objects referenced in tp:taxon-treatment.--><fig id="F4" position="float" orientation="portrait"><object-id xmlns:xlink="http://www.w3.org/1999/xlink" content-type="doi" xlink:type="simple">10.3897/zookeys.1231.142538.figure4</object-id><object-id xmlns:xlink="http://www.w3.org/1999/xlink" content-type="arpha" xlink:type="simple">1E3AA4A9-6AE0-584F-8801-E28D8959E817</object-id><label>Figure 4.</label><caption><p>Distribution and collecting circumstances of <italic><tp:taxon-name><tp:taxon-name-part taxon-name-part-type="genus" reg="Euconnus">Euconnus</tp:taxon-name-part></tp:taxon-name></italic> species in Shanghai <bold>A</bold> distribution of the three species <bold>B–D</bold> collecting circumstance of <italic><tp:taxon-name><tp:taxon-name-part taxon-name-part-type="genus" reg="Euconnus">E.</tp:taxon-name-part><tp:taxon-name-part taxon-name-part-type="species" reg="dulcis">dulcis</tp:taxon-name-part></tp:taxon-name></italic> at Minhang (<bold>B</bold>), Sheshan (<bold>C</bold>), and Liudao (<bold>D</bold>), <italic><tp:taxon-name><tp:taxon-name-part taxon-name-part-type="genus" reg="Euconnus">E.</tp:taxon-name-part><tp:taxon-name-part taxon-name-part-type="species" reg="imparitus">imparitus</tp:taxon-name-part></tp:taxon-name></italic> sp. nov. at Quanjing Village (<bold>E</bold>), and <italic><tp:taxon-name><tp:taxon-name-part taxon-name-part-type="genus" reg="Euconnus">E.</tp:taxon-name-part><tp:taxon-name-part taxon-name-part-type="species" reg="magnoculus">magnoculus</tp:taxon-name-part></tp:taxon-name></italic> sp. nov. at Shanghai Zoo (<bold>F</bold>).</p></caption><graphic xmlns:xlink="http://www.w3.org/1999/xlink" xlink:href="zookeys-1231-133_article-142538__-g004.jpg" position="float" orientation="portrait" xlink:type="simple" id="oo_1277858.jpg"><uri content-type="original_file" xlink:type="simple">https://binary.pensoft.net/fig/1277858</uri></graphic></fig></tp:treatment-sec><ref-list><ref id="B5"><mixed-citation xmlns:xlink="http://www.w3.org/1999/xlink" xlink:type="simple"><person-group><name name-style="western"><surname>Hoshina</surname><given-names>H</given-names></name></person-group> (<year>2019</year>) <article-title>Taxonomic note on the genus <italic><tp:taxon-name><tp:taxon-name-part taxon-name-part-type="genus">Euconnus</tp:taxon-name-part></tp:taxon-name></italic> (<tp:taxon-name><tp:taxon-name-part taxon-name-part-type="order">Coleoptera</tp:taxon-name-part></tp:taxon-name>: <tp:taxon-name><tp:taxon-name-part taxon-name-part-type="family">Staphylinidae</tp:taxon-name-part></tp:taxon-name>: <tp:taxon-name><tp:taxon-name-part taxon-name-part-type="subfamily">Scydmaeninae</tp:taxon-name-part></tp:taxon-name>) from Japan (III).</article-title><source>Japanese Journal of Systematic Entomology</source><volume>25</volume>(<issue>2</issue>): <fpage>201</fpage>–<lpage>202</lpage>.</mixed-citation></ref><ref id="B8"><mixed-citation xmlns:xlink="http://www.w3.org/1999/xlink" xlink:type="simple"><person-group><name name-style="western"><surname>Jałoszyński</surname><given-names>P</given-names></name></person-group> (<year>2022</year>) <article-title><italic><tp:taxon-name><tp:taxon-name-part taxon-name-part-type="genus">Euconnus</tp:taxon-name-part></tp:taxon-name></italic> Thomson of Japan: redescriptions of species established by Reitter, Sharp and Franz, new synonyms, and summary of current state of knowledge (<tp:taxon-name><tp:taxon-name-part taxon-name-part-type="order">Coleoptera</tp:taxon-name-part></tp:taxon-name>, <tp:taxon-name><tp:taxon-name-part taxon-name-part-type="family">Staphylinidae</tp:taxon-name-part></tp:taxon-name>, <tp:taxon-name><tp:taxon-name-part taxon-name-part-type="subfamily">Scydmaeninae</tp:taxon-name-part></tp:taxon-name>).</article-title><source>Zootaxa</source><volume>5093</volume>(<issue>1</issue>): <fpage>1</fpage>–<lpage>37</lpage>. <ext-link xlink:href="10.11646/zootaxa.5093.1.1" ext-link-type="doi" xlink:type="simple">https://doi.org/10.11646/zootaxa.5093.1.1</ext-link></mixed-citation></ref><ref id="B1"><mixed-citation xmlns:xlink="http://www.w3.org/1999/xlink" xlink:type="simple"><person-group><name name-style="western"><surname>Byeon</surname><given-names>U-J</given-names></name><name name-style="western"><surname>Song</surname><given-names>M-H</given-names></name><name name-style="western"><surname>Park</surname><given-names>J-S</given-names></name></person-group> (<year>2023</year>) <article-title>Two species of the genus <italic><tp:taxon-name><tp:taxon-name-part taxon-name-part-type="genus">Euconnus</tp:taxon-name-part></tp:taxon-name></italic> Thomson (<tp:taxon-name><tp:taxon-name-part taxon-name-part-type="order">Coleoptera</tp:taxon-name-part></tp:taxon-name>: <tp:taxon-name><tp:taxon-name-part taxon-name-part-type="family">Staphylinidae</tp:taxon-name-part></tp:taxon-name>: <tp:taxon-name><tp:taxon-name-part taxon-name-part-type="subfamily">Scydmaeninae</tp:taxon-name-part></tp:taxon-name>) new to Korea.</article-title><source>Journal of Asia-Pacific Biodiversity</source><volume>16</volume>: <fpage>317</fpage>–<lpage>323</lpage>. <ext-link xlink:href="10.1016/j.japb.2022.12.002" ext-link-type="doi" xlink:type="simple">https://doi.org/10.1016/j.japb.2022.12.002</ext-link></mixed-citation></ref><ref id="B16"><mixed-citation xmlns:xlink="http://www.w3.org/1999/xlink" xlink:type="simple"><person-group><name name-style="western"><surname>Vit</surname><given-names>S</given-names></name></person-group> (<year>2006</year>) <article-title>On <italic><tp:taxon-name><tp:taxon-name-part taxon-name-part-type="genus">Euconnus</tp:taxon-name-part><tp:taxon-name-part taxon-name-part-type="species">cerastiventris</tp:taxon-name-part></tp:taxon-name></italic> nom. nov. for <italic><tp:taxon-name><tp:taxon-name-part taxon-name-part-type="genus">Euconnus</tp:taxon-name-part><tp:taxon-name-part taxon-name-part-type="species">chinensis</tp:taxon-name-part></tp:taxon-name></italic> (<tp:taxon-name><tp:taxon-name-part taxon-name-part-type="order">Coleoptera</tp:taxon-name-part></tp:taxon-name>: <tp:taxon-name><tp:taxon-name-part taxon-name-part-type="superfamily">Staphylinoidea</tp:taxon-name-part></tp:taxon-name>: <tp:taxon-name><tp:taxon-name-part taxon-name-part-type="family">Scydmaenidae</tp:taxon-name-part></tp:taxon-name>).</article-title><source>Entomological Problems</source><volume>36</volume>(<issue>1</issue>): <fpage>75</fpage>–<lpage>78</lpage>.</mixed-citation></ref></ref-list></tp:taxon-treatment>
