# Supplementary material for: ﻿First report of subfamily Scydmaeninae (Coleoptera, Staphylinidae) from Shanghai, with description of two new species
Source: Zookeys. 2025 Mar 11;1231:133–43. doi: 10.3897/zookeys.1231.142538 (PMC11920817; doi:10.3897/zookeys.1231.142538)
Supplement: XML Treatment for Euconnus (s. str.) imparitus [file zookeys.1231.142538-treatment2.xml]

<!DOCTYPE tp:taxon-treatment
  PUBLIC "-//TaxonX//DTD Taxonomic Treatment Publishing DTD v0 20100105//EN" "tax-treatment-NSO.dtd">
<tp:taxon-treatment xmlns:tp="http://www.plazi.org/taxpub"><tp:treatment-meta><kwd-group><label>Taxon classification</label><kwd>
                <named-content content-type="kingdom">Animalia</named-content>
              </kwd><kwd>
                <named-content content-type="order">Coleoptera</named-content>
              </kwd><kwd>
                <named-content content-type="family">Staphylinidae</named-content>
              </kwd></kwd-group><mixed-citation publication-type="journal"><person-group><name><surname>Yin</surname><given-names>Zi-Wei</given-names></name><name><surname>Feng</surname><given-names>Ting</given-names></name><name><surname>Zhou</surname><given-names>De-Yao</given-names></name></person-group><article-title>﻿First report of subfamily <tp:taxon-name><tp:taxon-name-part taxon-name-part-type="subfamily">Scydmaeninae</tp:taxon-name-part></tp:taxon-name> (<tp:taxon-name><tp:taxon-name-part taxon-name-part-type="order">Coleoptera</tp:taxon-name-part></tp:taxon-name>, <tp:taxon-name><tp:taxon-name-part taxon-name-part-type="family">Staphylinidae</tp:taxon-name-part></tp:taxon-name>) from Shanghai, with description of two new species</article-title><source>Zookeys</source><day>11</day><month>03</month><year>2025</year><volume>1231</volume><fpage>133</fpage><lpage>143</lpage><pub-id pub-id-type="doi">10.3897/zookeys.1231.142538</pub-id></mixed-citation></tp:treatment-meta><tp:nomenclature><label>﻿</label><tp:taxon-name>
              <object-id xmlns:xlink="http://www.w3.org/1999/xlink" content-type="arpha" xlink:type="simple">B9BF696E-0AF6-5B24-B48D-6068CC860011</object-id>
              <tp:taxon-name-part taxon-name-part-type="genus" reg="Euconnus">Euconnus</tp:taxon-name-part>
              <object-id xmlns:xlink="http://www.w3.org/1999/xlink" content-type="zoobank" xlink:type="simple">https://zoobank.org/E0AF44E1-5C56-4F4A-996E-DCD68A6448AB</object-id>
              <tp:taxon-name-part taxon-name-part-type="infraspecific-rank">(s. str.)</tp:taxon-name-part>
              <tp:taxon-name-part taxon-name-part-type="species" reg="imparitus">imparitus</tp:taxon-name-part>
            </tp:taxon-name><tp:taxon-authority> Zi-Wei Yin, Ting Feng &amp; De-Yao Zhou</tp:taxon-authority><tp:taxon-status xmlns:xlink="http://www.w3.org/1999/xlink" xlink:type="simple">sp. nov.</tp:taxon-status><xref ref-type="fig" rid="F2">Figs 2</xref><xref ref-type="fig" rid="F4">, 4</xref></tp:nomenclature><tp:treatment-sec sec-type="type material" id="SECID0EBBAE"><title>Type material</title><p><bold>(1 ex.). <italic>Holotype</italic>: China</bold>: • ♂: ‘China: Shanghai, Jiading, Waigang To., Quanjing Vill., <named-content xmlns:xlink="http://www.w3.org/1999/xlink" content-type="dwc:verbatimCoordinates" xlink:type="simple"><named-content content-type="geo-json" specific-use="{&#34;type&#34;:&#34;Point&#34;,&#34;coordinates&#34;:[121.139444,31.374722]}" id="NCID0EPBAE" xlink:type="simple">31°22'29"N, 121°8'22"E</named-content></named-content>, late vii.2018, light trap, D-Y Zhou leg., 嘉定外冈泉泾村测报灯周德尧’ (<abbrev xmlns:xlink="http://www.w3.org/1999/xlink" xlink:title="Insect Collection of Shanghai Normal University" id="ABBRID0EUBAE" xlink:type="simple">SNUC</abbrev>).</p></tp:treatment-sec><tp:treatment-sec sec-type="diagnosis" id="SECID0EYBAE"><title>Diagnosis.</title><p><bold>Male.</bold> Habitus elongate; body length approximately 1.7 mm. Head and elytra finely punctate, subglabrous, with sparse long setae; punctation and setae of pronotal disc similar to those of head and elytra, lateral margins densely setose and with numerous thick bristles. Head subspherical, eyes anteriorly situated, tempora much longer than eyes. Antennae elongate, antennomeres elongate, clubs loosely formed by apical four enlarged antennomeres. Pronotum lacking antebasal pits, transverse impression, or sublateral carinae; broadest slightly posterior to middle. Tarsomere 1 of protarsus modified, ventrally protruding to form apically truncate projection. Aedeagus moderately elongate, dorso-ventrally symmetric; compressor plate in ventral view with two lateral lobes; apical projection of median lobe broad at base and narrowing apically; parameres broadened before apices, each paramere with three macrosetae at apex. <bold>Female.</bold> Unknown.</p></tp:treatment-sec><tp:treatment-sec sec-type="description" id="SECID0ECCAE"><title>Description.</title><p><bold>Male.</bold> Body (Fig. <xref ref-type="fig" rid="F2">2A</xref>) length 1.66 mm; body uniformly reddish-brown, mouthparts and tarsi paler in color. Setae long and suberect, sparse on head and pronotal and elytral discs, sides of pronotum with dense, thick bristles. Dorsum of body finely and sparsely punctate, almost glabrous.</p><fig id="F2" position="float" orientation="portrait"><object-id xmlns:xlink="http://www.w3.org/1999/xlink" content-type="doi" xlink:type="simple">10.3897/zookeys.1231.142538.figure2</object-id><object-id xmlns:xlink="http://www.w3.org/1999/xlink" content-type="arpha" xlink:type="simple">455556FE-36FC-5C52-8F48-1838DC595656</object-id><label>Figure 2.</label><caption><p><italic><tp:taxon-name><tp:taxon-name-part taxon-name-part-type="genus" reg="Euconnus">Euconnus</tp:taxon-name-part><tp:taxon-name-part taxon-name-part-type="infraspecific-rank">(s. str.)</tp:taxon-name-part><tp:taxon-name-part taxon-name-part-type="species" reg="imparitus">imparitus</tp:taxon-name-part></tp:taxon-name></italic> sp. nov., male <bold>A</bold> dorsal habitus <bold>B</bold> protarsus <bold>C–F</bold> aedeagus, lateral (<bold>C, E</bold>) and ventral (<bold>D, F</bold>). Scale bars: 0.5 mm in (<bold>A</bold>); 0.1 mm (<bold>B–F</bold>).</p></caption><graphic xmlns:xlink="http://www.w3.org/1999/xlink" xlink:href="zookeys-1231-133_article-142538__-g002.jpg" position="float" orientation="portrait" xlink:type="simple" id="oo_1277856.jpg"><uri content-type="original_file" xlink:type="simple">https://binary.pensoft.net/fig/1277856</uri></graphic></fig><p>Head subrounded, as long as wide, broadest at eyes, length and width 0.36 mm; vertex and frons confluent, weakly convex; supraantennal tubercles barely prominent; eyes relatively small, barely convex and finely faceted. Punctures on vertex and frons fine; setae long and sparse, suberect, tempora much longer than eyes, lacking bristles. Antenna elongate, length 0.93 mm, club 0.48 mm; antennomeres 1–7 each elongate, 2 and 7 longest, 8–11 broader than 2–7, enlarged, form loose club.</p><p>Pronotum in dorsal view slightly longer than wide, subglobose, broadest slightly posterior to middle and narrowing anteriorly and posteriorly, length 0.4 width 0.41 mm; lacking lateral antebasal pits, transverse antebasal groove and sublateral carinae. Punctures on pronotal disc rather fine, almost glabrous; setae sparse and long, laterally obscured by dense, long and thick bristles.</p><p>Elytra suboval and slightly flattened, broadest approximately at middle, length 0.94 mm, width 0.73 mm, length/width 1.29; basal impressions shallow, with four small, asetose basal pits, humeral calli weak; apices of elytra separately rounded. Punctures on elytral disc fine and shallow; sparse setae long and suberect. Metathoracic wings fully developed, functional.</p><p>Meso- and metaventrite fused. Mesoventral intercoxal process posteriorly extending far beyond level of posterior margin of mesocoxae. Metaventral intercoxal process broad, emarginate at middle.</p><p>Legs long and slender; protarsus with tarsomere 1 projecting ventrally, forming short, apically truncate lobe (Fig. <xref ref-type="fig" rid="F2">2B</xref>).</p><p>Aedeagus (Fig. <xref ref-type="fig" rid="F2">2C–F</xref>) moderately elongate, dorso-ventrally almost symmetric, length 0.34 mm, in ventral view median lobe with long, apically narrowing projection greatly curved dorsally, with two rows of fine setae along dorsal wall of projection; compressor plate broadened in dorso-ventral view, with pair of short and broad lateral lobes, plate inclined to apically-projected median lobe in lateral view and curved dorsally; endophallus armature composed of pairs of elongate and sclerotized plates and membranous structures; parameres elongate, narrow, extending just beyond base of apical projection of median lobe, areas before apices greatly broadened and then abruptly narrowing apically, each paramere with three long macrosetae at apex.</p><p><bold>Female.</bold> Unknown.</p></tp:treatment-sec><tp:treatment-sec sec-type="comparisons" id="SECID0EQEAE"><title>Comparative notes.</title><p>This species is closely related to <italic><tp:taxon-name><tp:taxon-name-part taxon-name-part-type="genus" reg="Euconnus">Euconnus</tp:taxon-name-part><tp:taxon-name-part taxon-name-part-type="species" reg="impar">impar</tp:taxon-name-part></tp:taxon-name></italic> Sharp, distributed in Japan and South Korea, due to similar morphological features (elongate habitus, subglabrous head and elytra, dense bristles on pronotum sides, loosely assembled tetramerous antennal clubs), and particularly the modified male protarsi. However, <italic><tp:taxon-name><tp:taxon-name-part taxon-name-part-type="genus" reg="Euconnus">E.</tp:taxon-name-part><tp:taxon-name-part taxon-name-part-type="species" reg="imparitus">imparitus</tp:taxon-name-part></tp:taxon-name></italic> is clearly distinguishable by its significantly different aedeagal structure. The aedeagus of the new species comprises a compressor plate with two short, blunt lateral lobes (vs. with two long, rod-like lobes in <italic><tp:taxon-name><tp:taxon-name-part taxon-name-part-type="genus" reg="Euconnus">E.</tp:taxon-name-part><tp:taxon-name-part taxon-name-part-type="species" reg="impar">impar</tp:taxon-name-part></tp:taxon-name></italic>), a dorso-apical projection of the median lobe that narrows apically in ventral view (vs. apical projection broad and blunt in <italic><tp:taxon-name><tp:taxon-name-part taxon-name-part-type="genus" reg="Euconnus">E.</tp:taxon-name-part><tp:taxon-name-part taxon-name-part-type="species" reg="impar">impar</tp:taxon-name-part></tp:taxon-name></italic>), and parameres broadening near the apices, each bearing three apical macrosetae (vs. parameres slender throughout, each with two long apical setae in <italic><tp:taxon-name><tp:taxon-name-part taxon-name-part-type="genus" reg="Euconnus">E.</tp:taxon-name-part><tp:taxon-name-part taxon-name-part-type="species" reg="impar">impar</tp:taxon-name-part></tp:taxon-name></italic>). Additionally, the apical four antennomeres forming the club of this species appear relatively more elongate than those of <italic><tp:taxon-name><tp:taxon-name-part taxon-name-part-type="genus" reg="Euconnus">E.</tp:taxon-name-part><tp:taxon-name-part taxon-name-part-type="species" reg="impar">impar</tp:taxon-name-part></tp:taxon-name></italic>.</p></tp:treatment-sec><tp:treatment-sec sec-type="distribution" id="SECID0EYGAE"><title>Distribution.</title><p>East China: Shanghai (Jiading) (Fig. <xref ref-type="fig" rid="F4">4A</xref>).</p></tp:treatment-sec><tp:treatment-sec sec-type="biology" id="SECID0ECHAE"><title>Biology.</title><p>The male was taken from a mixed light trap sample deployed in an agricultural setting (Fig. <xref ref-type="fig" rid="F4">4E</xref>).</p></tp:treatment-sec><tp:treatment-sec sec-type="etymology" id="SECID0EMHAE"><title>Etymology.</title><p>The specific epithet is derived from a combination of <italic><tp:taxon-name><tp:taxon-name-part taxon-name-part-type="genus" reg="Euconnus">E.</tp:taxon-name-part><tp:taxon-name-part taxon-name-part-type="species" reg="impar">impar</tp:taxon-name-part></tp:taxon-name></italic>, a closely related species, and the Latin suffix “-<italic>itus</italic> (-<italic>a</italic>, -<italic>um</italic>)”, denoting an affinity between these two species.</p></tp:treatment-sec><tp:treatment-sec><!--Section generated to contain objects referenced in tp:taxon-treatment.--><fig id="F4" position="float" orientation="portrait"><object-id xmlns:xlink="http://www.w3.org/1999/xlink" content-type="doi" xlink:type="simple">10.3897/zookeys.1231.142538.figure4</object-id><object-id xmlns:xlink="http://www.w3.org/1999/xlink" content-type="arpha" xlink:type="simple">1E3AA4A9-6AE0-584F-8801-E28D8959E817</object-id><label>Figure 4.</label><caption><p>Distribution and collecting circumstances of <italic><tp:taxon-name><tp:taxon-name-part taxon-name-part-type="genus" reg="Euconnus">Euconnus</tp:taxon-name-part></tp:taxon-name></italic> species in Shanghai <bold>A</bold> distribution of the three species <bold>B–D</bold> collecting circumstance of <italic><tp:taxon-name><tp:taxon-name-part taxon-name-part-type="genus" reg="Euconnus">E.</tp:taxon-name-part><tp:taxon-name-part taxon-name-part-type="species" reg="dulcis">dulcis</tp:taxon-name-part></tp:taxon-name></italic> at Minhang (<bold>B</bold>), Sheshan (<bold>C</bold>), and Liudao (<bold>D</bold>), <italic><tp:taxon-name><tp:taxon-name-part taxon-name-part-type="genus" reg="Euconnus">E.</tp:taxon-name-part><tp:taxon-name-part taxon-name-part-type="species" reg="imparitus">imparitus</tp:taxon-name-part></tp:taxon-name></italic> sp. nov. at Quanjing Village (<bold>E</bold>), and <italic><tp:taxon-name><tp:taxon-name-part taxon-name-part-type="genus" reg="Euconnus">E.</tp:taxon-name-part><tp:taxon-name-part taxon-name-part-type="species" reg="magnoculus">magnoculus</tp:taxon-name-part></tp:taxon-name></italic> sp. nov. at Shanghai Zoo (<bold>F</bold>).</p></caption><graphic xmlns:xlink="http://www.w3.org/1999/xlink" xlink:href="zookeys-1231-133_article-142538__-g004.jpg" position="float" orientation="portrait" xlink:type="simple" id="oo_1277858.jpg"><uri content-type="original_file" xlink:type="simple">https://binary.pensoft.net/fig/1277858</uri></graphic></fig></tp:treatment-sec></tp:taxon-treatment>
