# Supplementary material for: ﻿First report of subfamily Scydmaeninae (Coleoptera, Staphylinidae) from Shanghai, with description of two new species
Source: Zookeys. 2025 Mar 11;1231:133–43. doi: 10.3897/zookeys.1231.142538 (PMC11920817; doi:10.3897/zookeys.1231.142538)
Supplement: XML Treatment for Euconnus (s. str.) magnoculus [file zookeys.1231.142538-treatment3.xml]

<!DOCTYPE tp:taxon-treatment
  PUBLIC "-//TaxonX//DTD Taxonomic Treatment Publishing DTD v0 20100105//EN" "tax-treatment-NSO.dtd">
<tp:taxon-treatment xmlns:tp="http://www.plazi.org/taxpub"><tp:treatment-meta><kwd-group><label>Taxon classification</label><kwd>
                <named-content content-type="kingdom">Animalia</named-content>
              </kwd><kwd>
                <named-content content-type="order">Coleoptera</named-content>
              </kwd><kwd>
                <named-content content-type="family">Staphylinidae</named-content>
              </kwd></kwd-group><mixed-citation publication-type="journal"><person-group><name><surname>Yin</surname><given-names>Zi-Wei</given-names></name><name><surname>Feng</surname><given-names>Ting</given-names></name><name><surname>Zhou</surname><given-names>De-Yao</given-names></name></person-group><article-title>﻿First report of subfamily <tp:taxon-name><tp:taxon-name-part taxon-name-part-type="subfamily">Scydmaeninae</tp:taxon-name-part></tp:taxon-name> (<tp:taxon-name><tp:taxon-name-part taxon-name-part-type="order">Coleoptera</tp:taxon-name-part></tp:taxon-name>, <tp:taxon-name><tp:taxon-name-part taxon-name-part-type="family">Staphylinidae</tp:taxon-name-part></tp:taxon-name>) from Shanghai, with description of two new species</article-title><source>Zookeys</source><day>11</day><month>03</month><year>2025</year><volume>1231</volume><fpage>133</fpage><lpage>143</lpage><pub-id pub-id-type="doi">10.3897/zookeys.1231.142538</pub-id></mixed-citation></tp:treatment-meta><tp:nomenclature><label>﻿</label><tp:taxon-name>
              <object-id xmlns:xlink="http://www.w3.org/1999/xlink" content-type="arpha" xlink:type="simple">72F9430C-5400-54B7-A616-51F1AA31E520</object-id>
              <tp:taxon-name-part taxon-name-part-type="genus" reg="Euconnus">Euconnus</tp:taxon-name-part>
              <object-id xmlns:xlink="http://www.w3.org/1999/xlink" content-type="zoobank" xlink:type="simple">https://zoobank.org/5A02E349-93CC-44C7-97F3-A3012053D692</object-id>
              <tp:taxon-name-part taxon-name-part-type="infraspecific-rank">(s. str.)</tp:taxon-name-part>
              <tp:taxon-name-part taxon-name-part-type="species" reg="magnoculus">magnoculus</tp:taxon-name-part>
            </tp:taxon-name><tp:taxon-authority> Zi-Wei Yin, Ting Feng &amp; De-Yao Zhou</tp:taxon-authority><tp:taxon-status xmlns:xlink="http://www.w3.org/1999/xlink" xlink:type="simple">sp. nov.</tp:taxon-status><xref ref-type="fig" rid="F3">Figs 3</xref><xref ref-type="fig" rid="F4">, 4</xref></tp:nomenclature><tp:treatment-sec sec-type="type material" id="SECID0E2JAE"><title>Type material</title><p><bold>(1 ex.). Holotype: China</bold>: • ♂: ‘China: Shanghai, Hongqiao Dist., Shanghai Zoo, <named-content xmlns:xlink="http://www.w3.org/1999/xlink" content-type="dwc:verbatimCoordinates" xlink:type="simple"><named-content content-type="geo-json" specific-use="{&#34;type&#34;:&#34;Point&#34;,&#34;coordinates&#34;:[121.354964,31.198056]}" id="NCID0EGKAE" xlink:type="simple">31.198056°N, 121.354964°E</named-content></named-content>, alt. 10 m, 07.vi.2023, Ting Feng leg., 上海动物园封婷采’ (<abbrev xmlns:xlink="http://www.w3.org/1999/xlink" xlink:title="Insect Collection of Shanghai Normal University" id="ABBRID0ELKAE" xlink:type="simple">SNUC</abbrev>).</p></tp:treatment-sec><tp:treatment-sec sec-type="diagnosis" id="SECID0EPKAE"><title>Diagnosis.</title><p><bold>Male.</bold> Body length approximately 1.5 mm. Eyes greatly prominent, approximately 1.4 × as long as tempora. Terminal four antennomeres greatly enlarged and forming distinct club, occupying approximately 5.5/10 of antennal length. Sides of elytra distinctly narrowing posteriorly from broadest point. Aedeagus with compressor plate elongate and subfusiform in ventral view; apical projection of median lobe rounded and greatly protruding in ventral view, curved dorsally in apical portion in lateral view; median lobe with pair of apically rounded lateral projections, and transversely rhomboidal plate on ventral wall; broad and elongate parameres narrowing from bases toward apices, each with two long setae at apex and three similar long setae along apical 2/5. <bold>Female.</bold> Unknown.</p></tp:treatment-sec><tp:treatment-sec sec-type="description" id="SECID0EZKAE"><title>Description.</title><p><bold>Male.</bold> Body (Fig. <xref ref-type="fig" rid="F3">3A</xref>) length 1.52 mm; body uniformly reddish-brown, mouthparts and tarsi paler in color. Setae long and suberect, tempora of head and sides of pronotum with dense, thick bristles. Dorsum of body finely and sparsely punctate.</p><fig id="F3" position="float" orientation="portrait"><object-id xmlns:xlink="http://www.w3.org/1999/xlink" content-type="doi" xlink:type="simple">10.3897/zookeys.1231.142538.figure3</object-id><object-id xmlns:xlink="http://www.w3.org/1999/xlink" content-type="arpha" xlink:type="simple">98C1CC70-92C6-542F-BAE4-31A96FF028AF</object-id><label>Figure 3.</label><caption><p><italic><tp:taxon-name><tp:taxon-name-part taxon-name-part-type="genus" reg="Euconnus">Euconnus</tp:taxon-name-part><tp:taxon-name-part taxon-name-part-type="infraspecific-rank">(s. str.)</tp:taxon-name-part><tp:taxon-name-part taxon-name-part-type="species" reg="magnoculus">magnoculus</tp:taxon-name-part></tp:taxon-name></italic> sp. nov., male <bold>A</bold> dorsal habitus <bold>B–E</bold> aedeagus, lateral (<bold>B, D</bold>) and ventral (<bold>C, E</bold>). Scale bars: 0.5 mm (<bold>A</bold>); 0.1 mm (<bold>B–E</bold>).</p></caption><graphic xmlns:xlink="http://www.w3.org/1999/xlink" xlink:href="zookeys-1231-133_article-142538__-g003.jpg" position="float" orientation="portrait" xlink:type="simple" id="oo_1277857.jpg"><uri content-type="original_file" xlink:type="simple">https://binary.pensoft.net/fig/1277857</uri></graphic></fig><p>Head roundly rhomboidal, as long as wide, broadest at eyes, length and width 0.31 mm; vertex and frons confluent, weakly convex; supraantennal tubercles barely prominent; eyes large, strongly convex and coarsely faceted. Punctures on vertex and frons fine; setae long and sparse, suberect, additionally tempora with long bristles directed posteriorly. Antenna moderately short, length 0.56 mm, club 0.31 mm; antennomeres 1 and 2 subcylindrical, elongate, 3–7 compact, gradually larger, 8–11 greatly enlarged, conical, 11 largest, distinctly shorter than 9 and 10 combined.</p><p>Pronotum in dorsal view subtrapezoidal, broadest at base and strongly narrowing anteriorly, length 0.35 mm, width 0.38 mm; lateral antebasal pits small but distinct, asetose, connected by transverse antebasal groove. Punctures on pronotal disc fine; setae long, obscured by dense, long and thick bristles especially on sides.</p><p>Elytra suboval and slightly flattened, broadest approximately at middle, length 0.89 mm, width 0.63 mm, length/width 1.39; basal impressions shallow but distinct, with four small, asetose basal pits, humeral calli elongate; apices of elytra separately rounded. Punctures on elytral disc fine and shallow; setae long, sparse and suberect. Metathoracic wings fully developed, functional.</p><p>Meso- and metaventrite fused. Sides of mesoventral intercoxal process posteriorly divergent, form pair of ridges, similar to condition in <italic><tp:taxon-name><tp:taxon-name-part taxon-name-part-type="genus" reg="Euconnus">E.</tp:taxon-name-part><tp:taxon-name-part taxon-name-part-type="species" reg="maklinii">maklinii</tp:taxon-name-part></tp:taxon-name></italic> (Mannerheim) (<xref ref-type="bibr" rid="B7">Jałoszyński 2021</xref>: fig. 8). Metaventral intercoxal process relatively narrow.</p><p>Legs long and slender; unmodified.</p><p>Aedeagus (Fig. <xref ref-type="fig" rid="F3">3B–E</xref>) moderately elongate, dorso-ventrally almost symmetric, length 0.31 mm, in ventral view median lobe with abruptly delimited and long, broad apical projection greatly curved dorsally, rounded at apex; compressor plate relatively narrow and subfusiform in dorso-ventral view, with narrowed anterior and posterior margins, connected in parallel to median lobe in lateral view; lateral projections broad and partially sclerotized, curved dorsally, with round apices; endophallus armature composed of pairs of complex, symmetric sclerotized plates and large, transversely rhomboidal plate, its apical margin with two admesal roundly acute projections; parameres broad and elongate, narrowing from bases toward apices, each with two long setae at apex, and three similar long setae along apical 2/5.</p><p><bold>Female.</bold> Unknown.</p></tp:treatment-sec><tp:treatment-sec sec-type="comparisons" id="SECID0EQNAE"><title>Comparative notes.</title><p>Among the East Asian <italic><tp:taxon-name><tp:taxon-name-part taxon-name-part-type="genus" reg="Euconnus">Euconnus</tp:taxon-name-part></tp:taxon-name></italic> fauna, several species exhibit a similar general shape of the aedeagus. These include <italic><tp:taxon-name><tp:taxon-name-part taxon-name-part-type="genus" reg="Euconnus">E.</tp:taxon-name-part><tp:taxon-name-part taxon-name-part-type="species" reg="efferus">efferus</tp:taxon-name-part></tp:taxon-name></italic> Franz from China (Taiwan) (<xref ref-type="bibr" rid="B4">Franz 1985</xref>), <italic><tp:taxon-name><tp:taxon-name-part taxon-name-part-type="genus" reg="Euconnus">E.</tp:taxon-name-part><tp:taxon-name-part taxon-name-part-type="species" reg="deprecator">deprecator</tp:taxon-name-part></tp:taxon-name></italic> Kurbatov from the Russian Far East (<xref ref-type="bibr" rid="B9">Kurbatov 1993</xref>), and <italic><tp:taxon-name><tp:taxon-name-part taxon-name-part-type="genus" reg="Euconnus">E.</tp:taxon-name-part><tp:taxon-name-part taxon-name-part-type="species" reg="akane">akane</tp:taxon-name-part></tp:taxon-name></italic> Hoshina from Japan (<xref ref-type="bibr" rid="B6">Hoshina 2020</xref>). Despite the similarities, these species are distinctly differentiated by their endophallus armature, which comprises asymmetric sclerites. In contrast, the new species possesses an aedeagus that is almost symmetric both externally and internally. Additionally, similarly symmetric aedeagi are found in <italic><tp:taxon-name><tp:taxon-name-part taxon-name-part-type="genus" reg="Euconnus">E.</tp:taxon-name-part><tp:taxon-name-part taxon-name-part-type="species" reg="kelantanensis">kelantanensis</tp:taxon-name-part></tp:taxon-name></italic> Franz from West Malaysia and <italic><tp:taxon-name><tp:taxon-name-part taxon-name-part-type="genus" reg="Euconnus">E.</tp:taxon-name-part><tp:taxon-name-part taxon-name-part-type="species" reg="parakelantanensis">parakelantanensis</tp:taxon-name-part></tp:taxon-name></italic> Franz from north-central Thailand; however, these species are considerably smaller, measuring only 1.20 mm and 1.10 mm in length, respectively (<xref ref-type="bibr" rid="B3">Franz 1970</xref>, <xref ref-type="bibr" rid="B4">1985</xref>).</p></tp:treatment-sec><tp:treatment-sec sec-type="distribution" id="SECID0EIQAE"><title>Distribution.</title><p>East China: Shanghai (Hongqiao) (Fig. <xref ref-type="fig" rid="F4">4A</xref>).</p><fig id="F4" position="float" orientation="portrait"><object-id xmlns:xlink="http://www.w3.org/1999/xlink" content-type="doi" xlink:type="simple">10.3897/zookeys.1231.142538.figure4</object-id><object-id xmlns:xlink="http://www.w3.org/1999/xlink" content-type="arpha" xlink:type="simple">1E3AA4A9-6AE0-584F-8801-E28D8959E817</object-id><label>Figure 4.</label><caption><p>Distribution and collecting circumstances of <italic><tp:taxon-name><tp:taxon-name-part taxon-name-part-type="genus" reg="Euconnus">Euconnus</tp:taxon-name-part></tp:taxon-name></italic> species in Shanghai <bold>A</bold> distribution of the three species <bold>B–D</bold> collecting circumstance of <italic><tp:taxon-name><tp:taxon-name-part taxon-name-part-type="genus" reg="Euconnus">E.</tp:taxon-name-part><tp:taxon-name-part taxon-name-part-type="species" reg="dulcis">dulcis</tp:taxon-name-part></tp:taxon-name></italic> at Minhang (<bold>B</bold>), Sheshan (<bold>C</bold>), and Liudao (<bold>D</bold>), <italic><tp:taxon-name><tp:taxon-name-part taxon-name-part-type="genus" reg="Euconnus">E.</tp:taxon-name-part><tp:taxon-name-part taxon-name-part-type="species" reg="imparitus">imparitus</tp:taxon-name-part></tp:taxon-name></italic> sp. nov. at Quanjing Village (<bold>E</bold>), and <italic><tp:taxon-name><tp:taxon-name-part taxon-name-part-type="genus" reg="Euconnus">E.</tp:taxon-name-part><tp:taxon-name-part taxon-name-part-type="species" reg="magnoculus">magnoculus</tp:taxon-name-part></tp:taxon-name></italic> sp. nov. at Shanghai Zoo (<bold>F</bold>).</p></caption><graphic xmlns:xlink="http://www.w3.org/1999/xlink" xlink:href="zookeys-1231-133_article-142538__-g004.jpg" position="float" orientation="portrait" xlink:type="simple" id="oo_1277858.jpg"><uri content-type="original_file" xlink:type="simple">https://binary.pensoft.net/fig/1277858</uri></graphic></fig></tp:treatment-sec><tp:treatment-sec sec-type="biology" id="SECID0EVSAE"><title>Biology.</title><p>The specimen was collected from a leaf litter sample taken in a secondary mixed forest within Shanghai Zoo (Fig. <xref ref-type="fig" rid="F4">4F</xref>).</p></tp:treatment-sec><tp:treatment-sec sec-type="etymology" id="SECID0E6SAE"><title>Etymology.</title><p>The name is a combination of the Latin adjective “<italic>magnus</italic> (great, large)” and noun “<italic>oculus</italic> (eye)”, referring to the large eyes of this species.</p></tp:treatment-sec><ref-list><ref id="B7"><mixed-citation xmlns:xlink="http://www.w3.org/1999/xlink" xlink:type="simple"><person-group><name name-style="western"><surname>Jałoszyński</surname><given-names>P</given-names></name></person-group> (<year>2021</year>) <article-title>Taxonomy of ‘<italic><tp:taxon-name><tp:taxon-name-part taxon-name-part-type="genus">Euconnus</tp:taxon-name-part></tp:taxon-name></italic> complex’. Part XXIII. Status of <italic><tp:taxon-name><tp:taxon-name-part taxon-name-part-type="genus">Napochus</tp:taxon-name-part></tp:taxon-name></italic> Thomson, <italic><tp:taxon-name><tp:taxon-name-part taxon-name-part-type="genus">Pycnophus</tp:taxon-name-part></tp:taxon-name></italic> Casey, and <italic><tp:taxon-name><tp:taxon-name-part taxon-name-part-type="genus">Filonapochus</tp:taxon-name-part></tp:taxon-name></italic> Franz revisited (<tp:taxon-name><tp:taxon-name-part taxon-name-part-type="order">Coleoptera</tp:taxon-name-part></tp:taxon-name>, <tp:taxon-name><tp:taxon-name-part taxon-name-part-type="family">Staphylinidae</tp:taxon-name-part></tp:taxon-name>, <tp:taxon-name><tp:taxon-name-part taxon-name-part-type="subfamily">Scydmaeninae</tp:taxon-name-part></tp:taxon-name>).</article-title><source>Zootaxa</source><volume>5026</volume>(<issue>2</issue>): <fpage>255</fpage>–<lpage>270</lpage>. <ext-link xlink:href="10.11646/zootaxa.5026.2.6" ext-link-type="doi" xlink:type="simple">https://doi.org/10.11646/zootaxa.5026.2.6</ext-link></mixed-citation></ref><ref id="B4"><mixed-citation xmlns:xlink="http://www.w3.org/1999/xlink" xlink:type="simple"><person-group><name name-style="western"><surname>Franz</surname><given-names>H</given-names></name></person-group> (<year>1985</year>) Neue und ungenügend bekannte Scydmaeniden (<tp:taxon-name><tp:taxon-name-part taxon-name-part-type="order">Coleoptera</tp:taxon-name-part></tp:taxon-name>) aus Taiwan, Fukien und Thailand. Mitteilungen der Münchner Entomologischen Gesellschaft (1984) 74: 91–128.</mixed-citation></ref><ref id="B9"><mixed-citation xmlns:xlink="http://www.w3.org/1999/xlink" xlink:type="simple"><person-group><name name-style="western"><surname>Kurbatov</surname><given-names>SA</given-names></name></person-group> (<year>1993</year>) <article-title>Scydmaenid beetles of the genera <italic><tp:taxon-name><tp:taxon-name-part taxon-name-part-type="genus">Stenichnus</tp:taxon-name-part></tp:taxon-name></italic> Thoms. and <italic><tp:taxon-name><tp:taxon-name-part taxon-name-part-type="genus">Euconnus</tp:taxon-name-part></tp:taxon-name></italic> Thoms. (<tp:taxon-name><tp:taxon-name-part taxon-name-part-type="order">Coleoptera</tp:taxon-name-part></tp:taxon-name>, <tp:taxon-name><tp:taxon-name-part taxon-name-part-type="family">Scydmaenidae</tp:taxon-name-part></tp:taxon-name>) of Russian Far East.</article-title><source>Entomologicheskoe Obozrenie</source><volume>72</volume>(<issue>3</issue>): <fpage>591</fpage>–<lpage>596</lpage>. [in Russian]</mixed-citation></ref><ref id="B6"><mixed-citation xmlns:xlink="http://www.w3.org/1999/xlink" xlink:type="simple"><person-group><name name-style="western"><surname>Hoshina</surname><given-names>H</given-names></name></person-group> (<year>2020</year>) <article-title>Three new species of the genus <italic><tp:taxon-name><tp:taxon-name-part taxon-name-part-type="genus">Euconnus</tp:taxon-name-part></tp:taxon-name></italic> (<tp:taxon-name><tp:taxon-name-part taxon-name-part-type="order">Coleoptera</tp:taxon-name-part></tp:taxon-name>: <tp:taxon-name><tp:taxon-name-part taxon-name-part-type="family">Staphylinidae</tp:taxon-name-part></tp:taxon-name>: <tp:taxon-name><tp:taxon-name-part taxon-name-part-type="subfamily">Scydmaeninae</tp:taxon-name-part></tp:taxon-name>) from Shikoku, Japan.</article-title><source>Memories of the Faculty of Education, Humanities and Social Sciences, University of Fukui</source><volume>4</volume>: <fpage>67</fpage>–<lpage>75</lpage>.</mixed-citation></ref><ref id="B3"><mixed-citation xmlns:xlink="http://www.w3.org/1999/xlink" xlink:type="simple"><person-group><name name-style="western"><surname>Franz</surname><given-names>H</given-names></name></person-group> (<year>1970</year>) <article-title>Zur Kenntnis der Scydmaeniden-Fauna von Singapore, Malakka und Indonesien (<tp:taxon-name><tp:taxon-name-part taxon-name-part-type="order">Coleoptera</tp:taxon-name-part></tp:taxon-name>: <tp:taxon-name><tp:taxon-name-part taxon-name-part-type="family">Scydmaenidae</tp:taxon-name-part></tp:taxon-name>).</article-title><source>Beiträge zur Entomologie</source><volume>20</volume>(<issue>5–6</issue>): <fpage>535</fpage>–<lpage>578</lpage>. <ext-link xlink:href="10.21248/contrib.entomol.20.5-6.535-578" ext-link-type="doi" xlink:type="simple">https://doi.org/10.21248/contrib.entomol.20.5-6.535-578</ext-link></mixed-citation></ref></ref-list></tp:taxon-treatment>
